# Supplementary material for: A new SLA-aware method for discovering the cloud services using an improved nature-inspired optimization algorithm
Source: PeerJ Comput Sci. 2021 May 10;7:e539. doi: 10.7717/peerj-cs.539 (PMC8157213; doi:10.7717/peerj-cs.539)
Supplement: Supplemental Information 1 [file peerj-cs-07-539-s001.zip]

Archive with 20 entries (13 files):
- ACO/build.xml
- ACO/build/
- ACO/build/classes/
- ACO/build/classes/.netbeans_automatic_build
- ACO/build/classes/.netbeans_update_resources
- ACO/build/classes/aco/
- ACO/build/classes/aco/ACO.class
- ACO/manifest.mf
- ACO/nbproject/
- ACO/nbproject/build-impl.xml
- ACO/nbproject/genfiles.properties
- ACO/nbproject/private/
- ACO/nbproject/private/private.properties
- ACO/nbproject/private/private.xml
- ACO/nbproject/project.properties
- ACO/nbproject/project.xml
- ACO/src/
- ACO/src/aco/
- ACO/src/aco/ACO.java
- Read Me.txt
