# Supplementary material for: A new SLA-aware method for discovering the cloud services using an improved nature-inspired optimization algorithm
Source: PeerJ Comput Sci. 2021 May 10;7:e539. doi: 10.7717/peerj-cs.539 (PMC8157213; doi:10.7717/peerj-cs.539)
Supplement: Supplemental Information 1 [file peerj-cs-07-539-s001.zip › ACO/nbproject/genfiles.properties]

build.xml.data.CRC32=63b9a293
build.xml.script.CRC32=ec802391
build.xml.stylesheet.CRC32=28e38971@1.56.1.46
# This file is used by a NetBeans-based IDE to track changes in generated files such as build-impl.xml.
# Do not edit this file. You may delete it but then the IDE will never regenerate such files for you.
nbproject/build-impl.xml.data.CRC32=63b9a293
nbproject/build-impl.xml.script.CRC32=98363fd7
nbproject/build-impl.xml.stylesheet.CRC32=c6d2a60f@1.56.1.46
