# Supplementary material for: A new SLA-aware method for discovering the cloud services using an improved nature-inspired optimization algorithm
Source: PeerJ Comput Sci. 2021 May 10;7:e539. doi: 10.7717/peerj-cs.539 (PMC8157213; doi:10.7717/peerj-cs.539)
Supplement: Supplemental Information 1 [file peerj-cs-07-539-s001.zip › ACO/nbproject/private/private.properties]

compile.on.save=true
user.properties.file=C:\\Users\\Pedram\\AppData\\Roaming\\NetBeans\\7.3.1\\build.properties
