# Supplementary material for: A new SLA-aware method for discovering the cloud services using an improved nature-inspired optimization algorithm
Source: PeerJ Comput Sci. 2021 May 10;7:e539. doi: 10.7717/peerj-cs.539 (PMC8157213; doi:10.7717/peerj-cs.539)
Supplement: Supplemental Information 1 [file peerj-cs-07-539-s001.zip › ACO/nbproject/project.properties]

annotation.processing.enabled=true
annotation.processing.enabled.in.editor=false
annotation.processing.processor.options=
annotation.processing.processors.list=
annotation.processing.run.all.processors=true
annotation.processing.source.output=${build.generated.sources.dir}/ap-source-output
build.classes.dir=${build.dir}/classes
build.classes.excludes=**/*.java,**/*.form
# This directory is removed when the project is cleaned:
build.dir=build
build.generated.dir=${build.dir}/generated
build.generated.sources.dir=${build.dir}/generated-sources
# Only compile against the classpath explicitly listed here:
build.sysclasspath=ignore
build.test.classes.dir=${build.dir}/test/classes
build.test.results.dir=${build.dir}/test/results
# Uncomment to specify the preferred debugger connection transport:
#debug.transport=dt_socket
debug.classpath=\
    ${run.classpath}
debug.test.classpath=\
    ${run.test.classpath}
# This directory is removed when the project is cleaned:
dist.dir=dist
dist.jar=${dist.dir}/ACO.jar
dist.javadoc.dir=${dist.dir}/javadoc
excludes=
file.reference.cloudsim-3.0.3-sources.jar=E:\\D\\proje\\neat_beans\\cloudsim-3.0.3\\jars\\cloudsim-3.0.3-sources.jar
file.reference.cloudsim-3.0.3.jar=E:\\D\\proje\\neat_beans\\cloudsim-3.0.3\\jars\\cloudsim-3.0.3.jar
file.reference.cloudsim-examples-3.0.3-sources.jar=E:\\D\\proje\\neat_beans\\cloudsim-3.0.3\\jars\\cloudsim-examples-3.0.3-sources.jar
file.reference.cloudsim-examples-3.0.3.jar=E:\\D\\proje\\neat_beans\\cloudsim-3.0.3\\jars\\cloudsim-examples-3.0.3.jar
includes=**
jar.compress=false
javac.classpath=\
    ${file.reference.cloudsim-3.0.3-sources.jar}:\
    ${file.reference.cloudsim-3.0.3.jar}:\
    ${file.reference.cloudsim-examples-3.0.3-sources.jar}:\
    ${file.reference.cloudsim-examples-3.0.3.jar}
# Space-separated list of extra javac options
javac.compilerargs=
javac.deprecation=false
javac.processorpath=\
    ${javac.classpath}
javac.source=1.7
javac.target=1.7
javac.test.classpath=\
    ${javac.classpath}:\
    ${build.classes.dir}
javac.test.processorpath=\
    ${javac.test.classpath}
javadoc.additionalparam=
javadoc.author=false
javadoc.encoding=${source.encoding}
javadoc.noindex=false
javadoc.nonavbar=false
javadoc.notree=false
javadoc.private=false
javadoc.splitindex=true
javadoc.use=true
javadoc.version=false
javadoc.windowtitle=
main.class=aco.ACO
manifest.file=manifest.mf
meta.inf.dir=${src.dir}/META-INF
mkdist.disabled=false
platform.active=default_platform
run.classpath=\
    ${javac.classpath}:\
    ${build.classes.dir}
# Space-separated list of JVM arguments used when running the project.
# You may also define separate properties like run-sys-prop.name=value instead of -Dname=value.
# To set system properties for unit tests define test-sys-prop.name=value:
run.jvmargs=
run.test.classpath=\
    ${javac.test.classpath}:\
    ${build.test.classes.dir}
source.encoding=UTF-8
src.dir=src
test.src.dir=test
